# Supplementary material for: Colour vision of green turtle (Chelonia mydas) hatchlings: do they still prefer blue under water?
Source: PeerJ. 2018 Sep 19;6:e5572. doi: 10.7717/peerj.5572 (PMC6151116; doi:10.7717/peerj.5572)
Supplement: Data S1 — The raw data for the experiment commented on in detail. Trial one (100%), trial two (50%), trial three (25%), and trial four (75%). [file peerj-06-5572-s002.xlsx]

## Sheet: Trial 1 - 100%
TANK ID	TANK COLOUR	TURTLE ID	LCR	1.COLOUR
B1	BLUE	B1	RYB	BLUE
B2	BLUE	B2	BRY	BLUE
B3	BLUE	B3	YRB	BLUE
B1	BLUE	B4	YBR	BLUE
B2	BLUE	B5	RBY	BLUE
B3	BLUE	B6	BYR	BLUE
G1	RED	C1	BYR	RED
G2	RED	C2	RBY	RED
G3	RED	C3	BRY	YELLOW
G1	RED	C4	YBR	BLUE
G2	RED	C5	YRB	BLUE
G3	RED	C6	RYB	RED
F1	RED	D1	YRB	BLUE
F3	RED	D3	YBR	YELLOW
F1	RED	D4	BRY	BLUE
F2	RED	D5	BYR	RED
F3	RED	D6	RBY	RED
C1	GREY	E1	BYR	BLUE
C2	GREY	E2	BRY	BLUE		-
C3	GREY	E3	YBR	BLUE
C1	GREY	E4	YRB	BLUE
C2	GREY	E5	RYB	BLUE
C3	GREY	E6	RBY	BLUE
H1	BLUE	F1	BRY	BLUE
H2	BLUE	F2	YBR	BLUE
H3	BLUE	F3	RYB	BLUE
H1	BLUE	F4	BYR	BLUE
H2	BLUE	F5	YRB	YELLOW
H3	BLUE	F6	RBY	BLUE
D1	WHITE	G1	BYR	BLUE
D2	WHITE	G2	YBR	RED
D3	WHITE	G3	RBY	RED
D1	WHITE	G4	YRB	BLUE
D2	WHITE	G5	RYB	BLUE
D3	WHITE	G6	BRY	BLUE
E1	WHITE	H1	YBR	BLUE
E2	WHITE	H2	BYR	BLUE
E3	WHITE	H3	RBY	RED
E1	WHITE	H4	RYB	RED
E2	WHITE	H5	BRY	BLUE
E3	WHITE	H6	YRB	BLUE

## Sheet: Trial 2 - 50%
TANK ID	TANK COLOUR	TURTLE ID	LCR	1.COLOUR
B1	BLUE	B1	YRB	YELLOW
B2	BLUE	B2	RBY	BLUE
B3	BLUE	B3	BRY	BLUE
B1	BLUE	B4	BYR	BLUE
B2	BLUE	B5	YBR	BLUE
B3	BLUE	B6	RYB	BLUE
G1	RED	C1	RYB	BLUE
G2	RED	C2	YBR	YELLOW
G3	RED	C3	RBY	YELLOW
G1	RED	C4	BYR	BLUE
G2	RED	C5	BRY	YELLOW
G3	RED	C6	YRB	BLUE
F1	RED	D1	BRY	YELLOW
F3	RED	D3	BYR	RED
F1	RED	D4	RBY	x
F2	RED	D5	RYB	x
F3	RED	D6	YBR	x
C1	GREY	E1	RYB	RED
C2	GREY	E2	RBY	BLUE
C3	GREY	E3	BYR	RED
C1	GREY	E4	BRY	BLUE
C2	GREY	E5	YRB	BLUE
C3	GREY	E6	YBR	BLUE
H1	BLUE	F1	RBY	BLUE
H2	BLUE	F2	BYR	BLUE
H3	BLUE	F3	YRB	BLUE
H1	BLUE	F4	RYB	BLUE
H2	BLUE	F5	BRY	BLUE
H3	BLUE	F6	YBR	BLUE
D1	WHITE	G1	RYB	BLUE
D2	WHITE	G2	BYR	RED
D3	WHITE	G3	YBR	BLUE
D1	WHITE	G4	BRY	BLUE
D2	WHITE	G5	YRB	BLUE
D3	WHITE	G6	RBY	BLUE
E1	WHITE	H1	BYR	RED
E2	WHITE	H2	RYB	YELLOW
E3	WHITE	H3	YBR	YELLOW
E1	WHITE	H4	YRB	BLUE
E2	WHITE	H5	RBY	BLUE
E3	WHITE	H6	BRY	BLUE

## Sheet: Trial 3 - 25%
TANK ID	TANK COLOUR	TURTLE ID	LCR	1.COLOUR
B1	BLUE	B1	BRY	BLUE
B2	BLUE	B2	YBR	BLUE
B3	BLUE	B3	RBY	YELLOW
B1	BLUE	B4	RYB	YELLOW
B2	BLUE	B5	BYR	YELLOW
B3	BLUE	B6	YRB	BLUE
G1	RED	C1	YRB	BLUE
G2	RED	C2	BYR	YELLOW
G3	RED	C3	YBR	RED
G1	RED	C4	RYB	YELLOW
G2	RED	C5	RBY	YELLOW
G3	RED	C6	BRY	RED
F1	RED	D1	RBY	BLUE
F3	RED	D3	RYB	BLUE
F1	RED	D4	YBR	BLUE
F2	RED	D5	YRB	BLUE
F3	RED	D6	BYR	BLUE
C1	GREY	E1	YRB	YELLOW
C2	GREY	E2	YBR	BLUE
C3	GREY	E3	RYB	BLUE
C1	GREY	E4	RBY	RED
C2	GREY	E5	BRY	YELLOW
C3	GREY	E6	BYR	BLUE
H1	BLUE	F1	YBR	BLUE
H2	BLUE	F2	RYB	BLUE
H3	BLUE	F3	BRY	YELLOW
H1	BLUE	F4	YRB	BLUE
H2	BLUE	F5	RBY	BLUE
H3	BLUE	F6	BYR	RED
D1	WHITE	G1	YRB	BLUE
D2	WHITE	G2	RYB	BLUE
D3	WHITE	G3	BYR	BLUE
D1	WHITE	G4	RBY	BLUE
D2	WHITE	G5	BRY	YELLOW
D3	WHITE	G6	YBR	BLUE
E1	WHITE	H1	RYB	BLUE
E2	WHITE	H2	YRB	BLUE
E3	WHITE	H3	BYR	YELLOW
E1	WHITE	H4	BRY	BLUE
E2	WHITE	H5	YBR	RED
E3	WHITE	H6	RBY	YELLOW

## Sheet: Trial 4 - 75%
TANK ID	TANK COLOUR	TURTLE ID	LCR	1.COLOUR
B1	BLUE	B1	RBY	BLUE
B2	BLUE	B2	BYR	BLUE
B3	BLUE	B3	YBR	RED
B1	BLUE	B4	YRB	BLUE
B2	BLUE	B5	RYB	BLUE
B3	BLUE	B6	BRY	BLUE
G1	RED	C1	BRY	RED
G2	RED	C2	RYB	YELLOW
G3	RED	C3	BYR	RED
G1	RED	C4	YRB	YELLOW
G2	RED	C5	YBR	BLUE
G3	RED	C6	RBY	BLUE
F1	RED	D1	YBR	x
F3	RED	D3	YRB	x
F1	RED	D4	BYR	YELLOW
F2	RED	D5	BRY	YELLOW
F3	RED	D6	RYB	BLUE
C1	GREY	E1	BRY	RED
C2	GREY	E2	BYR	BLUE
C3	GREY	E3	YRB	BLUE
C1	GREY	E4	YBR	BLUE
C2	GREY	E5	RBY	BLUE
C3	GREY	E6	RYB	BLUE
H1	BLUE	F1	BYR	BLUE
H2	BLUE	F2	YRB	BLUE
H3	BLUE	F3	RBY	YELLOW
H1	BLUE	F4	BRY	YELLOW
H2	BLUE	F5	YBR	BLUE
H3	BLUE	F6	RYB	BLUE
D1	WHITE	G1	BRY	RED
D2	WHITE	G2	YRB	BLUE
D3	WHITE	G3	RYB	BLUE
D1	WHITE	G4	YBR	BLUE
D2	WHITE	G5	RBY	BLUE
D3	WHITE	G6	BYR	BLUE
E1	WHITE	H1	YRB	BLUE
E2	WHITE	H2	BRY	BLUE
E3	WHITE	H3	RYB	RED
E1	WHITE	H4	RBY	BLUE
E2	WHITE	H5	BYR	BLUE
E3	WHITE	H6	YBR	YELLOW
